# Supplementary material for: Folate-mediated one-carbon metabolism as a potential antifungal target for the sustainable cultivation of microalga Haematococcus pluvialis
Source: Biotechnol Biofuels Bioprod. 2023 Jun 17;16:104. doi: 10.1186/s13068-023-02353-9 (PMC10276916; doi:10.1186/s13068-023-02353-9)
Supplement: Supplementary file 1 — Additional file 1: Dataset S1. Raw data of the FPKM value genes analyzed in heatmap. [file 13068_2023_2353_MOESM1_ESM.xlsx]

## Sheet: FPKM value
Contig ID	Definition	KEGG_ORTHOLOGY_name	KEGG_ORTHOLOGY	Pathway	Pathway_Description	CK_1	CK_2	CK_3	CK_4	1 DPI_1	1 DPI_2	1 DPI_3	1 DPI_4	3 DPI_1	3 DPI_2	3 DPI_3	3 DPI_4	5 DPI_1	5 DPI_2	5 DPI_3	5 DPI_4	CK_Means	1 DPI_Means	3 DPI_Means	5 DPI_Means
2056	L-serine/L-threonine ammonia-lyase [EC:4.3.1.17 4.3.1.19]	CHA1	K17989	ko01200	Carbon metabolism	117.631	112.828	101.942	118.357	57.2834	44.5325	35.2971	50.7788	47.935	46.6431	64.8492	50.4801	75.1632	80.9905	80.834	87.0337	112.69	46.9729	52.4768	81.0054
96432	2-oxoglutarate dehydrogenase E1 component [EC:1.2.4.2]	OGDH	K00164	ko01200	Carbon metabolism	335.952	331.665	328.988	322.957	253.357	305.052	228.767	226.598	662.711	681.042	658.403	634.865	169.813	182.075	181.558	175.193	329.89	253.443	659.255	177.16
1026427	threonine dehydratase [EC:4.3.1.19]	TDC	K01754	ko01200	Carbon metabolism	127.202	129.079	124.946	134.846	194.745	197.182	131.612	142.003	301.961	326.026	327.937	329.531	223.324	246.92	268.85	244.464	129.018	166.385	321.364	245.889
1037214	glucose-6-phosphate isomerase [EC:5.3.1.9]	GPI	K01810	ko01200	Carbon metabolism	233.738	228.671	238.54	201.704	704.562	724.862	731.687	695.121	2447.88	2476.69	2485.74	2538.47	238.792	252.317	238.973	254.624	225.663	714.058	2487.2	246.177
1037272	citrate synthase [EC:2.3.3.1]	CS	K01647	ko01200	Carbon metabolism	1349.38	1365.2	1328.04	1272.2	2403.47	2582.17	2585.6	2514.57	4998.41	4985.78	5087.35	4930.5	554.494	563.953	537.927	571.601	1328.71	2521.45	5000.51	556.994
1044092	acyl-CoA oxidase [EC:1.3.3.6]	COX1	K00232	ko01200	Carbon metabolism	304.973	318.612	330.639	339.742	631.699	565.928	643.869	828.356	400.782	397.435	389.76	397.845	435.443	399.657	427.177	439.42	323.492	667.463	396.455	425.424
1060878	malate dehydrogenase [EC:1.1.1.37]	MDH2	K00026	ko01200	Carbon metabolism	635.261	633.296	614.692	619.793	1569.27	1702.09	1539.67	1916.4	2892.38	2916.38	2990.99	2900.93	458.369	453.549	436.019	482.507	625.761	1681.86	2925.17	457.611
1061407	phosphoglycerate kinase [EC:2.7.2.3]	PGK	K00927	ko01200	Carbon metabolism	276.1	269.646	262.104	246.809	703.379	909.682	694.397	716.073	1870.47	1901.5	1872.77	1872.75	209.996	222.959	217.934	225.907	263.665	755.883	1879.37	219.199
1101176	aminomethyltransferase [EC:2.1.2.10]	AMT	K00605	ko01200	Carbon metabolism	212.221	194.891	215.038	189.201	231.54	260.797	195.436	180.229	427.071	414.013	459.776	423.386	91.7955	88.1654	81.1023	101.546	202.838	217.001	431.061	90.6524
1101183	aminomethyltransferase [EC:2.1.2.10]	AMT	K00605	ko01200	Carbon metabolism	172.47	163.406	177.499	159.772	241.108	140.146	204.092	155.98	417.201	400.155	394.853	420.52	78.8392	67.2316	69.7117	80.9186	168.286	185.331	408.182	74.1753
1101786	aspartate aminotransferase, mitochondrial [EC:2.6.1.1]	GOT2	K14455	ko01200	Carbon metabolism	879.02	894.272	819.001	794.242	1968.88	2006.9	1672.62	1754.47	2341.14	2344.08	2410.91	2382.65	537.66	521.84	512.088	545.601	846.634	1850.72	2369.7	529.297
1102083	enolase [EC:4.2.1.11]	ENO	K01689	ko01200	Carbon metabolism	18.4297	56.7671	19.8472	18.281	82.2577	43.6187	66.7279	54.2583	127.866	130.288	124.009	130.345	10.6549	10.2302	9.663	7.9341	28.3313	61.7156	128.127	9.62055
1108821	S-(hydroxymethyl)glutathione dehydrogenase / alcohol dehydrogenase [EC:1.1.1.284 1.1.1.1]	ADH5	K00121	ko01200	Carbon metabolism	1260.78	1235.68	1191.03	1133.74	1880.28	1494.54	1442.17	1713.39	767.542	736.914	765.657	786.685	237.863	236.223	229.946	258.075	1205.31	1632.59	764.2	240.527
1120994	gluconolactonase [EC:3.1.1.17]	RGN	K01053	ko01200	Carbon metabolism	29.938	31.7417	24.3186	32.1839	85.5187	98.6691	62.0481	94.8419	165.878	163.528	162.265	165.438	45.8532	56.5692	49.6643	55.1129	29.5455	85.2695	164.277	51.7999
1121230	2,3-bisphosphoglycerate-independent phosphoglycerate mutase [EC:5.4.2.12]	GPMI	K15633	ko01200	Carbon metabolism	95.4805	105.839	105.983	96.6569	297.823	300.379	382.13	438.07	1065.35	1109.56	1120.56	1083.1	204.306	216.966	220.294	205.043	100.99	354.601	1094.64	211.653
1153247	6-phosphogluconolactonase [EC:3.1.1.31]	PGLS	K01057	ko01200	Carbon metabolism	435.188	476.771	478.852	447.758	275.956	559.21	499.298	400.733	1220.86	1202.59	1273.61	1200.1	236.806	244.827	245.32	272.383	459.642	433.799	1224.29	249.834
1163181	citrate synthase [EC:2.3.3.1]	CS	K01647	ko01200	Carbon metabolism	136.46	140.15	137.915	139.703	301.225	318.299	149.241	368.056	553.445	546.004	550.772	548.747	88.3693	89.998	92.0133	96.5376	138.557	284.205	549.742	91.7296
29215	serine/threonine-protein kinase CHEK2 [EC:2.7.11.1]	CHEK2	K06641	ko04111	Cell cycle - yeast	93.5407	97.9592	105.798	99.278	55.3213	56.575	97.8373	116.389	141.318	148.454	154.864	145.731	117.131	135.482	143.25	144.239	99.1439	81.5307	147.592	135.026
50566	structural maintenance of chromosome 4	SMC4	K06675	ko04111	Cell cycle - yeast	13.2903	11.2241	11.7703	16.8586	29.2033	10.7208	55.6197	40.0075	61.0683	55.1041	60.9082	67.1254	43.8013	44.9021	46.0953	46.5459	13.2858	33.8878	61.0515	45.3362
50777	structural maintenance of chromosome 4	SMC4	K06675	ko04111	Cell cycle - yeast	16.57	23.815	22.2981	16.0937	64.5444	0	13.6588	39.2994	96.6347	86.2678	98.493	101.118	57.1981	49.1772	77.5304	60.0102	19.6942	29.3757	95.6283	60.979
52144	origin recognition complex subunit 3	ORC3	K02605	ko04111	Cell cycle - yeast	33.5737	27.4241	30.1344	33.8421	102.298	42.2488	63.9297	61.3133	87.5639	82.4231	92.8631	92.5431	23.0424	17.5144	17.7084	22.2463	31.2436	67.4474	88.8483	20.1279
172541	mitotic spindle assembly checkpoint protein MAD2	MAD2	K02537	ko04111	Cell cycle - yeast	40.7907	42.5785	33.5814	35.1684	44.1363	89.1156	49.0353	35.2714	102.207	96.7821	109.334	96.5879	24.1579	26.651	26.1247	24.3388	38.0297	54.3897	101.228	25.3181
1024394	cell division cycle 14 [EC:3.1.3.16 3.1.3.48]	CDC14	K06639	ko04111	Cell cycle - yeast	463.03	496.931	545.011	536.276	125.968	337.58	171.938	396.914	426.104	385.689	400.823	344.122	1564.85	1656.04	1611.84	1512.62	510.312	258.1	389.184	1586.34
1034975	cell cycle serine/threonine-protein kinase CDC5/MSD2 [EC:2.7.11.21]	CDC5	K06660	ko04111	Cell cycle - yeast	2117.52	2058.38	2036.75	2012.17	253.923	255.852	212.224	220.191	159.022	156.737	162.735	157.469	586.602	603.777	596.431	589.199	2056.21	235.547	158.991	594.002
1044448	F-box and WD-40 domain protein MET30	MET30	K10259	ko04111	Cell cycle - yeast	173.787	170.9	179.221	180.768	52.8746	46.5858	58.4079	55.0516	98.4837	104.758	102.619	103.254	82.8985	91.2785	89.852	100.136	176.169	53.23	102.279	91.0413
1044912	condensin complex subunit 1	CNAP1	K06677	ko04111	Cell cycle - yeast	42.3207	36.602	42.3119	39.9691	78.1265	70.1929	97.893	92.9477	144.012	155.616	157.481	152.145	132.978	134.804	148.146	132.539	40.3009	84.79	152.313	137.117
1060769	cyclin-dependent kinase [EC:2.7.11.22]	CDC28	K04563	ko04111	Cell cycle - yeast	129.492	128.104	125.465	136.632	251.901	266.474	328.258	490.399	469.165	476.244	491.889	497.857	479.084	492.169	509.644	509.98	129.923	334.258	483.788	497.719
1103334	anaphase-promoting complex subunit 8	CDC23	K03355	ko04111	Cell cycle - yeast	87.5839	97.4749	95.4949	88.2995	146.37	106.157	112.189	136.942	63.561	65.0474	61.6095	64.336	28.9299	25.7421	24.7196	26.5198	92.2133	125.415	63.6385	26.4779
1119557	DNA replication licensing factor MCM2 [EC:3.6.4.12]	MCM2	K02540	ko04111	Cell cycle - yeast	42.6699	41.0345	38.0611	40.2839	99.6922	122.223	193.453	123.691	259.024	256.295	259.689	264.22	111.433	110.766	115.539	109.936	40.5123	134.765	259.807	111.918
1129146	serine/threonine-protein kinase HSL1, negative regulator of Swe1 kinase [EC:2.7.11.-]	HSL1	K02515	ko04111	Cell cycle - yeast	32.2958	34.909	29.923	31.5116	15.8512	26.186	22.6422	43.4311	23.2847	23.6591	21.8412	27.2388	6.7606	7.7039	8.6744	6.2597	32.1598	27.0276	24.0059	7.34965
1162269	cyclin-dependent kinase [EC:2.7.11.22]	CDC28	K04563	ko04111	Cell cycle - yeast	6.4825	6.4193	5.6745	7.0852	0	13.3293	20.1695	20.7257	9.7582	7.4934	10.3886	4.7995	4.2586	4.4918	1.7572	4.7795	6.41538	13.5561	8.10993	3.82178
2056	L-serine/L-threonine ammonia-lyase [EC:4.3.1.17 4.3.1.19]	CHA1	K17989	ko00270	Cysteine and methionine metabolism	117.631	112.828	101.942	118.357	57.2834	44.5325	35.2971	50.7788	47.935	46.6431	64.8492	50.4801	75.1632	80.9905	80.834	87.0337	112.69	46.9729	52.4768	81.0054
28718	glutathione synthase [EC:6.3.2.3]	GSS	K21456	ko00270	Cysteine and methionine metabolism	16.5783	17.7002	15.3667	18.8988	18.1026	47.8485	10.3433	59.5197	92.4517	95.4289	93.0674	87.5799	11.2724	10.6217	12.292	13.9112	17.136	33.9535	92.132	12.0243
125591	homoserine dehydrogenase [EC:1.1.1.3]	HOM	K00003	ko00270	Cysteine and methionine metabolism	167.544	168.868	158.452	161.16	302.821	352.455	314.588	419.569	922.196	940.646	918.614	860.159	65.1645	58.5052	52.1127	62.8782	164.006	347.358	910.404	59.6651
1045072	glutathione synthase [EC:6.3.2.3]	GSS	K21456	ko00270	Cysteine and methionine metabolism	27.2443	33.7461	22.487	31.8007	26.6065	80.582	53.8411	63.7876	116.223	111.636	113.589	133.353	18.7239	23.041	17.9773	18.8844	28.8195	56.2043	118.7	19.6566
1060878	malate dehydrogenase [EC:1.1.1.37]	MDH2	K00026	ko00270	Cysteine and methionine metabolism	635.261	633.296	614.692	619.793	1569.27	1702.09	1539.67	1916.4	2892.38	2916.38	2990.99	2900.93	458.369	453.549	436.019	482.507	625.761	1681.86	2925.17	457.611
1101786	aspartate aminotransferase, mitochondrial [EC:2.6.1.1]	GOT2	K14455	ko00270	Cysteine and methionine metabolism	879.02	894.272	819.001	794.242	1968.88	2006.9	1672.62	1754.47	2341.14	2344.08	2410.91	2382.65	537.66	521.84	512.088	545.601	846.634	1850.72	2369.7	529.297
1104408	tyrosine aminotransferase [EC:2.6.1.5]	TAT	K00815	ko00270	Cysteine and methionine metabolism	776.069	767.132	793.714	749.962	452.596	313.219	463.034	314.21	610.937	625.766	625.701	627.909	214.033	225.048	203.689	218.684	771.719	385.765	622.578	215.363
1123259	S-adenosylmethionine decarboxylase [EC:4.1.1.50]	AMD1	K01611	ko00270	Cysteine and methionine metabolism	280.941	309.851	309.717	311.809	689.824	631.982	590.056	480.881	838.894	844.212	820.47	851.729	107.531	112.744	98.5845	108.549	303.079	598.186	838.826	106.852
1129196	homocysteine S-methyltransferase [EC:2.1.1.10]	BHMT2	K00547	ko00270	Cysteine and methionine metabolism	38.5495	47.0869	41.3675	35.8524	15.89	78.7506	45.3955	43.5376	122.149	121.748	112.883	112.548	14.4015	13.901	11.7125	15.2637	40.7141	45.8934	117.332	13.8197
1132378	1,2-dihydroxy-3-keto-5-methylthiopentene dioxygenase [EC:1.13.11.53 1.13.11.54]	ADI1	K08967	ko00270	Cysteine and methionine metabolism	176.353	188.902	160.341	156.713	525.659	434.192	542.292	460.086	1188.57	1170.42	1129.66	1088.91	118.948	121.029	109.585	123.741	170.577	490.557	1144.39	118.326
41238	DNA polymerase alpha subunit A [EC:2.7.7.7]	POLA1	K02320	ko03030	DNA replication	8.5383	5.0476	10.0309	12.2036	54.7209	25.8282	14.8885	0	46.6236	54.9688	50.5018	44.0887	11.6694	16.8551	18.8577	14.3508	8.9551	23.8594	49.0457	15.4332
1042426	DNA polymerase delta subunit 4	POLD4	K03505	ko03030	DNA replication	110.947	120.915	109.628	114.981	12.9146	64.0045	61.4919	35.3851	141.498	137.645	130.107	140.268	105.756	109.785	100.385	122.126	114.118	43.449	137.38	109.513
1119557	DNA replication licensing factor MCM2 [EC:3.6.4.12]	MCM2	K02540	ko03030	DNA replication	42.6699	41.0345	38.0611	40.2839	99.6922	122.223	193.453	123.691	259.024	256.295	259.689	264.22	111.433	110.766	115.539	109.936	40.5123	134.765	259.807	111.918
28718	glutathione synthase [EC:6.3.2.3]	GSS	K21456	ko00480	Glutathione metabolism	16.5783	17.7002	15.3667	18.8988	18.1026	47.8485	10.3433	59.5197	92.4517	95.4289	93.0674	87.5799	11.2724	10.6217	12.292	13.9112	17.136	33.9535	92.132	12.0243
1027109	5-oxoprolinase (ATP-hydrolysing) [EC:3.5.2.9]	OXP1	K01469	ko00480	Glutathione metabolism	112.651	112.187	105.329	102.888	129.612	134.43	147.394	172.393	263.403	264.787	279.3	261.373	46.532	51.0618	47.3327	45.9333	108.264	145.957	267.216	47.715
1045072	glutathione synthase [EC:6.3.2.3]	GSS	K21456	ko00480	Glutathione metabolism	27.2443	33.7461	22.487	31.8007	26.6065	80.582	53.8411	63.7876	116.223	111.636	113.589	133.353	18.7239	23.041	17.9773	18.8844	28.8195	56.2043	118.7	19.6566
1123398	glutathione reductase (NADPH) [EC:1.8.1.7]	GSR	K00383	ko00480	Glutathione metabolism	386.651	389.774	379.922	370.441	367.548	306.404	323.273	346.175	150.088	144.373	160.396	154.638	233.617	260.822	265.673	270.244	381.697	335.85	152.374	257.589
8996	glycerophosphodiester phosphodiesterase [EC:3.1.4.46]	GDE1	K18696	ko00564	Glycerophospholipid metabolism	2900.93	2759.17	2718.98	2591.57	976.04	701.333	855.791	856.097	14.1982	19.2137	16.1321	28.8455	310.945	302.082	275.704	315.318	2742.66	847.315	19.5974	301.012
1033697	lysocardiolipin and lysophospholipid acyltransferase [EC:2.3.1.- 2.3.1.51]	LCLAT1	K13513	ko00564	Glycerophospholipid metabolism	253.626	249.3	242.37	248.672	283.637	294.527	192.931	444.083	958.071	992.746	998.745	974.094	144.13	162.701	153.497	158.112	248.492	303.795	980.914	154.61
1044324	phosphatidylethanolamine/phosphatidyl-N-methylethanolamine N-methyltransferase [EC:2.1.1.17 2.1.1.71]	PEMT	K00551	ko00564	Glycerophospholipid metabolism	65.9136	63.9276	63.4814	59.2341	238.405	323.623	353.743	281.033	547.445	513.682	558.306	507.882	25.5384	21.1649	27.4922	30.5344	63.1392	299.201	531.829	26.1825
1044870	ethanolaminephosphotransferase [EC:2.7.8.1]	EPT1	K00993	ko00564	Glycerophospholipid metabolism	312.653	295.994	299.694	283.833	446.987	472.268	456.805	627.293	560.957	630.963	597.759	628.32	110.201	98.2646	106.334	102.397	298.043	500.838	604.5	104.299
1060326	phospholipase D1/2 [EC:3.1.4.4]	PLD1_2	K01115	ko00564	Glycerophospholipid metabolism	39.6824	72.0531	26.7962	63.6097	44.405	91.1401	90.3387	22.1212	20.9553	23.4762	19.6048	23.8345	12.8268	25.755	21.0992	30.5046	50.5354	62.0012	21.9677	22.5464
1062049	monolysocardiolipin acyltransferase [EC:2.3.1.-]	TAZ	K13511	ko00564	Glycerophospholipid metabolism	81.1177	82.6108	83.4399	77.7902	91.7424	72.1703	91.5251	53.8645	142.63	137.754	143.088	137.632	21.8002	19.9199	21.0773	26.671	81.2396	77.3256	140.276	22.3671
1063475	phosphatidylethanolamine N-methyltransferase [EC:2.1.1.17]	CHO2	K16369	ko00564	Glycerophospholipid metabolism	239.799	246.863	237.306	240.314	293.513	379.671	290.055	311.061	603.767	612.593	598.888	615.402	143.313	167.903	161.364	157.818	241.07	318.575	607.663	157.599
1102547	cytosolic phospholipase A2 [EC:3.1.1.4]	CPLA2	K16342	ko00564	Glycerophospholipid metabolism	141.62	133.298	130.174	133.172	80.1706	132.441	156.508	137.289	188.073	202.449	200.288	188.103	243.626	273.882	252.311	262.007	134.566	126.602	194.728	257.956
1109282	cardiolipin synthase (CMP-forming) [EC:2.7.8.41]	CRLS	K08744	ko00564	Glycerophospholipid metabolism	299.339	252.206	247.537	266.413	167.919	192.974	180.764	230.043	293.192	278.319	312.347	310.106	68.8158	74.8368	68.4906	64.8318	266.374	192.925	298.491	69.2438
1026858	methylenetetrahydrofolate dehydrogenase (NAD+) [EC:1.5.1.15]	MTD1	K00295	ko00670	One carbon pool by folate	279.27	262.247	265.41	242.91	467.636	257.51	364.354	429.523	472.591	460.387	451.094	436.448	63.0077	69.6858	74.5409	79.4046	262.459	379.756	455.13	71.6598
1033235	phosphoribosylglycinamide formyltransferase [EC:2.1.2.2]	GART	K00601	ko00670	One carbon pool by folate	612.123	559.004	534.959	539.212	150.219	156.733	429.153	281.614	499.836	520.28	532.912	487.012	114.313	129.389	115.494	121.176	561.324	254.43	510.01	120.093
1101176	aminomethyltransferase [EC:2.1.2.10]	AMT	K00605	ko00670	One carbon pool by folate	212.221	194.891	215.038	189.201	231.54	260.797	195.436	180.229	427.071	414.013	459.776	423.386	91.7955	88.1654	81.1023	101.546	202.838	217.001	431.061	90.6524
1101183	aminomethyltransferase [EC:2.1.2.10]	AMT	K00605	ko00670	One carbon pool by folate	172.47	163.406	177.499	159.772	241.108	140.146	204.092	155.98	417.201	400.155	394.853	420.52	78.8392	67.2316	69.7117	80.9186	168.286	185.331	408.182	74.1753
1121193	5-formyltetrahydrofolate cyclo-ligase [EC:6.3.3.2]	MTHFS	K01934	ko00670	One carbon pool by folate	42.3586	29.97	33.9129	41.5385	224.071	139.84	49.7886	194.414	218.774	234.194	244.972	245.508	39.8198	35.1126	44.3769	44.3233	36.945	152.028	235.862	40.9081
58776	GMP synthase (glutamine-hydrolysing) [EC:6.3.5.2]	GMPS	K01951	ko00230	Purine/pyrimidine metabolism	326.857	320.076	312.862	323.148	320.301	391.952	438.463	432.707	637.957	634.875	656.986	606.566	79.4045	73.8256	78.002	81.762	320.736	395.856	634.096	78.2485
87162	adenylate kinase [EC:2.7.4.3]	ADK	K00939	ko00230	Purine/pyrimidine metabolism	90.0331	89.6933	92.8901	86.4532	63.6376	70.0859	66.764	72.4049	19.3943	21.2746	23.9254	22.0042	25.8077	30.0805	27.9467	30.9906	89.7674	68.2231	21.6496	28.7064
163421	exopolyphosphatase [EC:3.6.1.11]	PPX1	K01514	ko00230	Purine/pyrimidine metabolism	68.3563	67.2996	76.5158	65.9168	105.599	150.66	125.7	141.379	140.912	145.833	142.793	153.545	26.716	27.0609	24.5517	32.0703	69.5221	130.834	145.771	27.5997
1024166	nucleoside-diphosphate kinase [EC:2.7.4.6]	Ndk	K00940	ko00230	Purine/pyrimidine metabolism	716.179	754.449	714.974	698.931	2261.09	2842.8	2915.4	2892.02	4891.66	5024.57	5022.92	4956.26	658.842	711.16	631.974	747.054	721.133	2727.83	4973.85	687.258
1024308	phosphoribosylformylglycinamidine synthase [EC:6.3.5.3]	PFAS	K01952	ko00230	Purine/pyrimidine metabolism	137.237	133.122	140.726	133.936	192.664	220.143	143.336	232.599	500.169	502.707	497.81	492.262	49.2518	53.5434	51.8557	53.3103	136.255	197.185	498.237	51.9903
1033235	phosphoribosylglycinamide formyltransferase [EC:2.1.2.2]	GART	K00601	ko00230	Purine/pyrimidine metabolism	612.123	559.004	534.959	539.212	150.219	156.733	429.153	281.614	499.836	520.28	532.912	487.012	114.313	129.389	115.494	121.176	561.324	254.43	510.01	120.093
1058940	adenylosuccinate lyase [EC:4.3.2.2]	ADSL	K01756	ko00230	Purine/pyrimidine metabolism	198.842	199.641	186.563	182.412	387.111	274.535	215.04	261.147	650.402	653.017	655.551	648.675	70.4197	73.3906	81.4877	80.7558	191.865	284.458	651.911	76.5135
1101772	dihydroorotate dehydrogenase [EC:1.3.5.2]	DHODH	K00254	ko00240	Purine/pyrimidine metabolism	274.816	271.837	277.689	276.025	223.303	187.045	302.499	370.548	349.455	346.755	365.019	349.358	76.1919	71.2591	64.2085	80.8324	275.092	270.849	352.647	73.123

## Sheet: log2FC
Contig ID	Definition	KEGG_ORTHOLOGY_name	Pathway_Description	log2FC (1 DPI vs CK)	p-value	Regulation		log2FC (3 DPI vs CK)	p-value	Regulation		log2FC (5 DPI vs CK)	p-value	Regulation
2056	L-serine/L-threonine ammonia-lyase [EC:4.3.1.17 4.3.1.19]	CHA1	Carbon metabolism	-1.27328	7.26277e-09	Down		1.93511	2.84479e-258	Up		2.52745	0	Up
96432	2-oxoglutarate dehydrogenase E1 component [EC:1.2.4.2]	OGDH	Carbon metabolism	-0.378192	5.21823e-09	No		1.93511	2.84479e-258	Up		2.52745	0	Up
1026427	threonine dehydratase [EC:4.3.1.19]	TDC	Carbon metabolism	0.371988	0.00214798	No		0.285246	#N/A	No		0.701017	2.15303e-15	No
1037214	glucose-6-phosphate isomerase [EC:5.3.1.9]	GPI	Carbon metabolism	1.66355	2.80568e-98	Up		2.47695	3.20966e-27	Up		1.54865	3.36119e-07	Up
1037272	citrate synthase [EC:2.3.3.1]	CS	Carbon metabolism	0.924146	8.85297e-106	No		2.47695	3.20966e-27	Up		1.54865	3.36119e-07	Up
1044092	acyl-CoA oxidase [EC:1.3.3.6]	COX1	Carbon metabolism	1.03896	2.28327e-22	Up		1.48696	2.79287e-274	Up		-0.741758	5.82057e-32	No
1060878	malate dehydrogenase [EC:1.1.1.37]	MDH2	Carbon metabolism	1.41591	1.09321e-133	Up		1.29555	5.0954e-95	Up		-0.422949	1.02929e-05	No
1061407	phosphoglycerate kinase [EC:2.7.2.3]	PGK	Carbon metabolism	1.51826	5.47362e-64	Up		-0.640065	1.75009e-48	No		-1.56486	1.09043e-206	Down
1101176	aminomethyltransferase [EC:2.1.2.10]	AMT	Carbon metabolism	0.105462	0.445535	No		-1.08557	1.60855e-25	Down		0.282795	0.000178448	No
1101183	aminomethyltransferase [EC:2.1.2.10]	AMT	Carbon metabolism	0.164183	0.304892	No		1.10451	6.0358e-71	Up		-0.401861	2.25367e-06	No
1101786	aspartate aminotransferase, mitochondrial [EC:2.6.1.1]	GOT2	Carbon metabolism	1.12928	2.55984e-48	Up		2.2419	#N/A	Up		0.309122	1.91593e-12	No
1102083	enolase [EC:4.2.1.11]	ENO	Carbon metabolism	1.12728	0.019525	Up		0.375745	3.40295e-19	No		-1.15087	1.37782e-61	Down
1108821	S-(hydroxymethyl)glutathione dehydrogenase / alcohol dehydrogenase [EC:1.1.1.284 1.1.1.1]	ADH5	Carbon metabolism	0.437306	1.42825e-06	No		2.49082	1.39289e-167	Up		1.56969	6.36191e-39	Up
1120994	gluconolactonase [EC:3.1.1.17]	RGN	Carbon metabolism	1.51094	4.91393e-12	Up		2.1956	1.32063e-07	Up		-0.791441	0.0717555	No
1121230	2,3-bisphosphoglycerate-independent phosphoglycerate mutase [EC:5.4.2.12]	GPMI	Carbon metabolism	1.80098	2.31566e-52	Up		-3.67572	0	Down		-1.03025	4.92691e-209	Down
1153247	6-phosphogluconolactonase [EC:3.1.1.31]	PGLS	Carbon metabolism	-0.08419	0.621467	No		1.01576	3.03142e-234	Up		-0.136123	0.000425371	No
1163181	citrate synthase [EC:2.3.3.1]	CS	Carbon metabolism	1.03175	1.64607e-05	Up		-7.1101	2.4061e-279	Down		-2.42636	0	Down
29215	serine/threonine-protein kinase CHEK2 [EC:2.7.11.1]	CHEK2	Cell cycle - yeast	-0.302394	0.10552	No		1.35113	0	Up		0.147332	0.00162842	No
50566	structural maintenance of chromosome 4	SMC4	Cell cycle - yeast	1.36285	0.000406801	Up		1.08626	6.83252e-62	Up		-0.572646	3.10739e-09	No
50777	structural maintenance of chromosome 4	SMC4	Cell cycle - yeast	0.572589	0.309628	No		2.44427	3.9573e-116	Up		0.245507	0.154799	No
52144	origin recognition complex subunit 3	ORC3	Cell cycle - yeast	1.12685	7.07618e-07	Up		0.311351	3.5773e-14	No		1.15662	2.88144e-98	Up
172541	mitotic spindle assembly checkpoint protein MAD2	MAD2	Cell cycle - yeast	0.52562	0.0381029	No		1.33422	3.03919e-140	Up		1.69064	7.25675e-155	Up
1024394	cell division cycle 14 [EC:3.1.3.16 3.1.3.48]	CDC14	Cell cycle - yeast	-0.998115	0.00184033	No		2.84972	0	Up		0.493653	1.51427e-22	No
1034975	cell cycle serine/threonine-protein kinase CDC5/MSD2 [EC:2.7.11.21]	CDC5	Cell cycle - yeast	-3.12382	0	Down		2.84972	0	Up		0.493653	1.51427e-22	No
1044448	F-box and WD-40 domain protein MET30	MET30	Cell cycle - yeast	-1.72337	1.76682e-28	Down		1.50207	3.27831e-293	Up		0.0835679	0.0918223	No
1044912	condensin complex subunit 1	CNAP1	Cell cycle - yeast	1.07207	6.46932e-21	Up		1.78089	0	Up		-0.567872	1.18399e-17	No
1060769	cyclin-dependent kinase [EC:2.7.11.22]	CDC28	Cell cycle - yeast	1.34878	4.11806e-13	Up		1.52466	#N/A	Up		0.124755	0.386974	No
1103334	anaphase-promoting complex subunit 8	CDC23	Cell cycle - yeast	0.438847	0.00315632	No		1.00032	1.10452e-159	Up		-1.27594	5.64444e-125	Down
1119557	DNA replication licensing factor MCM2 [EC:3.6.4.12]	MCM2	Cell cycle - yeast	1.74059	2.24251e-22	Up		1.91435	0	Up		2.69828	0	Up
1129146	serine/threonine-protein kinase HSL1, negative regulator of Swe1 kinase [EC:2.7.11.-]	HSL1	Cell cycle - yeast	-0.315505	0.321112	No		-0.51714	3.52968e-11	No		-1.03886	4.06501e-25	Down
1162269	cyclin-dependent kinase [EC:2.7.11.22]	CDC28	Cell cycle - yeast	1.03679	0.0149316	Up		1.42699	1.96865e-48	Up		0.172909	0.167304	No
2056	L-serine/L-threonine ammonia-lyase [EC:4.3.1.17 4.3.1.19]	CHA1	Cysteine and methionine metabolism	-1.27328	7.26277e-09	Down		-0.404684	0.0024742	No		-1.3692	9.47786e-15	Down
28718	glutathione synthase [EC:6.3.2.3]	GSS	Cysteine and methionine metabolism	0.916729	0.0173453	No		2.48906	0	Up		-0.697498	6.91112e-18	No
125591	homoserine dehydrogenase [EC:1.1.1.3]	HOM	Cysteine and methionine metabolism	1.06153	1.22218e-30	Up		2.00592	0	Up		0.164989	0.00154811	No
1045072	glutathione synthase [EC:6.3.2.3]	GSS	Cysteine and methionine metabolism	0.944057	0.00147895	No		-0.373373	5.27363e-08	No		2.39802	0	Up
1060878	malate dehydrogenase [EC:1.1.1.37]	MDH2	Cysteine and methionine metabolism	1.41591	1.09321e-133	Up		-0.373373	5.27363e-08	No		2.39802	0	Up
1101786	aspartate aminotransferase, mitochondrial [EC:2.6.1.1]	GOT2	Cysteine and methionine metabolism	1.12928	2.55984e-48	Up		0.805269	1.97873e-29	No		-1.10422	3.05661e-21	Down
1104408	tyrosine aminotransferase [EC:2.6.1.5]	TAT	Cysteine and methionine metabolism	-0.983724	1.91085e-18	No		-0.122196	0.0339194	No		-1.4628	4.22519e-87	Down
1123259	S-adenosylmethionine decarboxylase [EC:4.1.1.50]	AMD1	Cysteine and methionine metabolism	0.990934	1.25551e-23	No		1.99754	0	Up		0.0764448	0.285772	No
1129196	homocysteine S-methyltransferase [EC:2.1.1.10]	BHMT2	Cysteine and methionine metabolism	0.157648	0.608092	No		0.180584	0.0176181	No		-1.18168	2.02212e-34	Down
1132378	1,2-dihydroxy-3-keto-5-methylthiopentene dioxygenase [EC:1.13.11.53 1.13.11.54]	ADI1	Cysteine and methionine metabolism	1.53215	2.16091e-32	Up		0.180584	0.0176181	No		-1.18168	2.02212e-34	Down
41238	DNA polymerase alpha subunit A [EC:2.7.7.7]	POLA1	DNA replication	1.4823	0.019812	Up		3.47918	0	Up		0.886167	3.1026e-53	No
1042426	DNA polymerase delta subunit 4	POLD4	DNA replication	-1.38291	4.94087e-06	Down		3.45661	#N/A	Up		1.82943	2.65676e-188	Up
1119557	DNA replication licensing factor MCM2 [EC:3.6.4.12]	MCM2	DNA replication	1.74059	2.24251e-22	Up		3.09013	0	Up		-0.515964	0.000172278	No
28718	glutathione synthase [EC:6.3.2.3]	GSS	Glutathione metabolism	0.916729	0.0173453	No		0.810364	3.33188e-49	No		-1.11493	1.1889e-42	Down
1027109	5-oxoprolinase (ATP-hydrolysing) [EC:3.5.2.9]	OXP1	Glutathione metabolism	0.417622	3.52177e-06	No		0.810364	3.33188e-49	No		-1.11493	1.1889e-42	Down
1045072	glutathione synthase [EC:6.3.2.3]	GSS	Glutathione metabolism	0.944057	0.00147895	No		2.2196	4.77344e-46	Up		2.53232	1.54828e-61	Up
1123398	glutathione reductase (NADPH) [EC:1.8.1.7]	GSR	Glutathione metabolism	-0.185355	0.0121188	No		2.2196	4.77344e-46	Up		2.53232	1.54828e-61	Up
8996	glycerophosphodiester phosphodiesterase [EC:3.1.4.46]	GDE1	Glycerophospholipid metabolism	-1.69048	4.41642e-87	Down		1.32006	5.99288e-190	Up		-0.420319	1.39117e-12	No
1033697	lysocardiolipin and lysophospholipid acyltransferase [EC:2.3.1.- 2.3.1.51]	LCLAT1	Glycerophospholipid metabolism	0.240379	0.0951298	No		2.05982	1.07792e-74	Up		0.211394	0.173706	No
1044324	phosphatidylethanolamine/phosphatidyl-N-methylethanolamine N-methyltransferase [EC:2.1.1.17 2.1.1.71]	PEMT	Glycerophospholipid metabolism	2.24911	3.40298e-65	Up		2.05982	1.07792e-74	Up		0.211394	0.173706	No
1044870	ethanolaminephosphotransferase [EC:2.7.8.1]	EPT1	Glycerophospholipid metabolism	0.729343	3.00377e-16	No		1.54412	3.74769e-61	Up		-0.796824	1.47613e-07	No
1060326	phospholipase D1/2 [EC:3.1.4.4]	PLD1_2	Glycerophospholipid metabolism	0.300949	0.533891	No		-0.292521	9.92107e-18	No		-1.07969	7.7329e-128	Down
1062049	monolysocardiolipin acyltransferase [EC:2.3.1.-]	TAZ	Glycerophospholipid metabolism	-0.0354255	0.852602	No		2.30039	1.29405e-50	Up		2.3919	2.13643e-36	Up
1063475	phosphatidylethanolamine N-methyltransferase [EC:2.1.1.17]	CHO2	Glycerophospholipid metabolism	0.398334	1.45489e-08	No		1.92925	0	Up		-0.493251	5.26225e-37	No
1102547	cytosolic phospholipase A2 [EC:3.1.1.4]	CPLA2	Glycerophospholipid metabolism	-0.094328	0.526428	No		2.69653	0	Up		2.22562	4.83244e-255	Up
1109282	cardiolipin synthase (CMP-forming) [EC:2.7.8.41]	CRLS	Glycerophospholipid metabolism	-0.484446	0.00546358	No		2.68929	3.57484e-127	Up		0.902832	5.75145e-08	No
1026858	methylenetetrahydrofolate dehydrogenase (NAD+) [EC:1.5.1.15]	MTD1	One carbon pool by folate	0.531385	0.00020674	No		0.592253	5.83274e-26	No		1.20539	8.12293e-70	Up
1033235	phosphoribosylglycinamide formyltransferase [EC:2.1.2.2]	GART	One carbon pool by folate	-1.13954	7.8136e-05	Down		0.592253	5.83274e-26	No		1.20539	8.12293e-70	Up
1101176	aminomethyltransferase [EC:2.1.2.10]	AMT	One carbon pool by folate	0.105462	0.445535	No		2.76135	0	Up		0.232933	0.00889012	No
1101183	aminomethyltransferase [EC:2.1.2.10]	AMT	One carbon pool by folate	0.164183	0.304892	No		2.80311	0	Up		0.691097	5.76022e-34	No
1121193	5-formyltetrahydrofolate cyclo-ligase [EC:6.3.3.2]	MTHFS	One carbon pool by folate	2.0306	1.04299e-07	Up		0.354262	0.176585	No		0.0187165	0.950454	No
58776	GMP synthase (glutamine-hydrolysing) [EC:6.3.5.2]	GMPS	Purine/pyrimidine metabolism	0.297057	1.71031e-05	No		1.88785	0	Up		-0.629133	4.24357e-37	No
87162	adenylate kinase [EC:2.7.4.3]	ADK	Purine/pyrimidine metabolism	-0.40303	9.45654e-05	No		1.43134	4.42661e-220	Up		-0.119408	0.0420947	No
163421	exopolyphosphatase [EC:3.6.1.11]	PPX1	Purine/pyrimidine metabolism	0.901008	3.79438e-12	No		-1.18376	0.000241134	Down		-0.41186	0.294975	No
1024166	nucleoside-diphosphate kinase [EC:2.7.4.6]	Ndk	Purine/pyrimidine metabolism	1.91505	2.34916e-142	Up		-2.03479	3.62782e-204	Down		-0.884056	1.40284e-47	No
1024308	phosphoribosylformylglycinamidine synthase [EC:6.3.5.3]	PFAS	Purine/pyrimidine metabolism	0.523363	3.5954e-05	No		1.03692	6.30714e-93	Up		-0.754604	5.24828e-30	No
1033235	phosphoribosylglycinamide formyltransferase [EC:2.1.2.2]	GART	Purine/pyrimidine metabolism	-1.13954	7.8136e-05	Down		0.549211	#N/A	No		1.69893	6.127e-189	Up
1058940	adenylosuccinate lyase [EC:4.3.2.2]	ADSL	Purine/pyrimidine metabolism	0.572341	0.000353162	No		-1.30753	6.28425e-166	Down		0.192377	2.90259e-05	No
1101772	dihydroorotate dehydrogenase [EC:1.3.5.2]	DHODH	Purine/pyrimidine metabolism	-0.0350324	0.828953	No		-0.766859	2.26997e-54	No		-0.19269	0.000909059	No
